# Supplementary material for: Rethinking gamete donor care: A satisfaction survey of egg and sperm donors in the UK
Source: PLoS One. 2018 Jul 23;13(7):e0199971. doi: 10.1371/journal.pone.0199971 (PMC6056032; doi:10.1371/journal.pone.0199971)
Supplement: S1 Table — (XLS) [file pone.0199971.s001.xls]

## Sheet: Sheet1
Donor Type	Frequency	Year of Donation	Relationship Status Last Donated	Number Children at Donation	Number familes used Gametes	I donated to	Discovered ability to donate through	Finding Information on Donation	Finding Clinic Contact Details	Informed about Donation Process	Informed about Expenses	Informed about Sexual Abstinence/Contraception	Informed about Fertility Risks	Informed about Anonymity	Clinic Responded to Enquiries	Staff Treated me with Respect	Encouraged to Attend Counselling	Offered Free Counselling	Attended Counselling	Good Will Message & Personal Description Explained	Given Support to write Good Will Message & Personal Description	SPOC Given	Seen on time at Clinic	Adequately Briefed on Donation	Satisfied with Privacy Donation Room	Satisfied with Condition Donation Room	Donation Pot Clearly Labelled	Donation Pot Received with Discretion	Clearly Instructed How to Take Drugs	Sufficient Pain Relief for Egg Collection	Egg Collection Problem Free	Understood After Care Procedures	Knew Outcome Information I Could Ask For	Did you Follow Up with Clinic on Outcome	Experience of Donation was
Male	10	2011	divorced	1	10 families	someone I didn’t know	clinic advert	Very easy	Very easy	Always	Always	Always	N/A	Always	Always	Always	The clinic's donor coordinator	Yes	Yes	Yes	Yes	Yes	Always	Always	Always	Always	Always	Always	N/A	N/A	N/A	N/A	Always	Response	Very good
Male	10	2011	single	2	10 families	to someone I know	Private announcments on the internet, co-parents.net etc...	Easy	Easy	Mostly	Always	Always	N/A	Always	Always	Always	Other donors	No	No										N/A	N/A	N/A	N/A		Not enough time has elapsed yet
Male	10	2010	divorced	2		someone I didn’t know	friends or family needing a donor	Easy	Easy	Mostly	Mostly	Mostly	N/A	Mostly	Sometimes	Sometimes	The clinic's nursing staff	Yes	Yes	Yes	Yes	No	Mostly	Never	Mostly	Mostly	Never	Mostly	N/A	N/A	N/A	N/A	Sometimes		Neither good nor bad
Male	1	2008	single	0	10 families	someone I didn’t know	Heard an atricale on BBC radio 4	Easy	Easy	Always	Always	Always	N/A	Always	Mostly	Always	Not encouraged	Can't recall	No	Yes	Can't recall	No	Mostly	Always	Always	Always	Always	Always	N/A	N/A	N/A	N/A	Mostly	Yes	Very good
Male	1	2006	single	0	10 families	someone I didn’t know	magazine or newspaper article	Easy	Easy	Always	Always	Always	N/A	Always	Always	Always	The clinic's donor coordinator	Yes	Yes	Yes	No	Yes	Mostly	Always	Always	Always	Never	Always	N/A	N/A	N/A	N/A	Always	Yes	Very good
Male	1	2011	single	0	9 families	someone I didn’t know	friends or family needing a donor	Very easy	Easy	Always	Always	Always	N/A	Always	Always	Always	The clinic's donor coordinator, I was told it was mandatory if I wanted to donate! Maybe that's just a Barts requirement rather than HFEA.	Yes	Yes	Yes	No	Yes	Mostly	Always	Mostly	Mostly	Always	Always	N/A	N/A	N/A	N/A	Mostly	Yes	Very good
Male				0			NGDT website or helpline	Very easy	Easy				N/A									No							N/A	N/A	N/A	N/A		Not enough time has elapsed yet
Male	1	2006	married/in a civil partnership	2	10 families		HFEA	Easy	Easy	Always	Never	Always	N/A	Always	Sometimes	Mostly	Can not recall, I asked.	Yes	Yes	Yes	No	No	Sometimes	Always	Always	Always	Never	Sometimes	N/A	N/A	N/A	N/A	Mostly		Neither good nor bad
Male	1	2011	married/in a civil partnership	0	10 families		IVF						N/A																N/A	N/A	N/A	N/A		Yes
Male	1	2011	in a relationship	1	10 families	someone I didn’t know	CARE Nottingham	Very easy	Very easy	Always	Mostly	Always	N/A	Always	Always	Always	The clinic's donor coordinator, The clinic's nursing staff	Yes	Yes	Yes	No	No	Always	Always	Always	Always	Always	Always	N/A	N/A	N/A	N/A	Always		Very good
Male	5	2011	single	0	10 families	someone I didn’t know	NGDT website or helpline	Very easy	Easy	Mostly	Never	Always	N/A	Mostly	Sometimes	Always	The NGDT, The clinic's nursing staff	Yes	Yes	Yes	Yes								N/A	N/A	N/A	N/A		Not enough time has elapsed yet
Male	4	2011	in a relationship	3	3 families	someone I didn’t know	Internet	Very easy					N/A																N/A	N/A	N/A	N/A
Male	1	2009	single	0	10 families	someone I didn’t know	word of mouth	Very easy	Very easy	Always	Always	Always	N/A	Always	Always	Always	The clinic's donor coordinator	Yes	Yes	Yes	Yes	Yes	Always	Always	Always	Always	Always	Always	N/A	N/A	N/A	N/A	Always		Very good
Male	1	2002-2005	married/in a civil partnership	1	1 family	someone I didn’t know	clinic advert	Easy	Easy	Mostly	Sometimes	Always	N/A	Always	Always	Always	Can not recall	No	No	Can't recall	Can't recall	No	Mostly	Mostly	Mostly	Mostly	Mostly	Mostly	N/A	N/A	N/A	N/A	Mostly	Yes	Good
Male	1								Very easy				N/A																N/A	N/A	N/A	N/A		No
Male	1	2011	married/in a civil partnership	0	10 families	someone I didn’t know	NGDT website or helpline	Easy	Easy	Mostly	Never	Mostly	N/A	Mostly	Mostly	Mostly	The clinic's donor coordinator	Yes	Yes	No	No	Yes	Always	Always	Always	Mostly	Sometimes	Mostly	N/A	N/A	N/A	N/A	Mostly		Good
Male	10	2010	in a relationship	0	10 families	someone I didn’t know	TV advert then searched the web.	Easy	Easy	Always	Always	Always	N/A	Always	Always	Always	The NGDT	Yes	Yes	Yes	Yes	Yes	Always	Always	Always	Always	Never	Always	N/A	N/A	N/A	N/A		Not enough time has elapsed yet	Very good
Male	1	2011	single	0	9 families	someone I didn’t know	Can't remember - had been thinking about it for years before I acted on it.	Very easy	Easy	Always	Sometimes	Always	N/A	Always	Always	Always	The clinic's donor coordinator	Yes	Yes	Yes	No	Yes	Mostly	Mostly	Sometimes	Mostly	Always	Always	N/A	N/A	N/A	N/A	Always	Yes	Good
Male	1	2008	single	0	10 families	someone I didn’t know	clinic advert	Very easy	Very easy	Always	Always	Always	N/A	Always	Always	Always	Can not recall	Yes	Yes	Yes	No	Yes	Always	Always	Always	Always	Always	Always	N/A	N/A	N/A	N/A	Always	Not enough time has elapsed yet	Very good
Male	10	2011	married/in a civil partnership	1	3 families	someone I didn’t know	Spam on tadpole donation		Very difficult	Mostly	Sometimes	Mostly	N/A	Never	Never	Never	Other donors, Not encouraged	No	No	Can't recall	No	No	Never	Never	Never	Never	Sometimes	Never	N/A	N/A	N/A	N/A	Always	Yes	Very good
Male	1	2006	married/in a civil partnership	2	10 families	someone I didn’t know	clinic advert	Very easy	Very easy	Always	Always	Always	N/A	Always	Always	Mostly	The clinic's donor coordinator	Yes	Yes	Yes	No	Yes	Always	Always	Always	Always	Always	Always	N/A	N/A	N/A	N/A	Always	Known donation	Very good
Male	1	2009	married/in a civil partnership	1	10 families	someone I didn’t know	word of mouth	Easy	Easy	Always	Always	Mostly	N/A	Always	Always	Always	Not encouraged	Yes	No	Yes	Yes	Yes	Mostly	Mostly	Mostly	Sometimes	Never	Sometimes	N/A	N/A	N/A	N/A	Mostly	Yes	Very good
Male	1	2011	married/in a civil partnership	3	10 families	someone I didn’t know	HFEA	Easy	Easy	Always	Never	Always	N/A	Always	Always	Always	The clinic's donor coordinator, The clinic's nursing staff	Yes	Yes	Yes	Can't recall	Yes	Sometimes	Always	Always	Mostly	Always	Always	N/A	N/A	N/A	N/A	Sometimes	Not enough time has elapsed yet	Good
Male	1	2009	married/in a civil partnership	1	10 families	someone I didn’t know	magazine or newspaper article	Difficult	Difficult	Always	Always	Always	N/A	Always	Always	Always	The clinic's donor coordinator	Yes	Yes	Yes	Yes	Yes	Sometimes	Always	Always	Always	Always	Always	N/A	N/A	N/A	N/A	Never	Not enough time has elapsed yet	Good
Male	7	2010	single										N/A																N/A	N/A	N/A	N/A		Yes
Male	10	2010	single	10	9 families	both	friends or family needing a donor	Very easy	Very easy				N/A																N/A	N/A	N/A	N/A
Male										Always	Always	Always	N/A	Always	Always	Always	The clinic's donor coordinator	Yes	Can't recall	Yes	Yes	Yes	Always	Always	Always	Always	Always	Always	N/A	N/A	N/A	N/A	Always		Very good
Male	1	2011	single	0	10 families	someone I didn’t know	Advertisement	Easy	Easy	Always	Mostly	Always	N/A	Always	Always	Always	The clinic's donor coordinator	Yes	Yes	Yes	Yes	Yes	Mostly	Always	Always	Always	Always	Always	N/A	N/A	N/A	N/A	Always	Not enough time has elapsed yet	Very good
Male	10	2007	married/in a civil partnership	4	10 families	someone I didn’t know	Had to find out myself, it wasn't easy	Very difficult	Very difficult	Always	Always	Always	N/A	Always	Sometimes	Sometimes	The clinic did (not sure what their role was though)	Yes	Can't recall	Yes	Can't recall	Can't recall	Never	Always	Sometimes	Sometimes	Always	Never	N/A	N/A	N/A	N/A	Never	Not enough time has elapsed yet	Very poor
Male	1	2009	single	0	1 family	someone I didn’t know	NGDT website or helpline, HFEA	Very easy	Easy	Always	Always	Mostly	N/A	Mostly	Mostly	Always	The clinic's donor coordinator	Can't recall	No	Can't recall	Can't recall	Yes	Always	Always	Always	Always	Always	Always	N/A	N/A	N/A	N/A	Always	No	Very good
Male	2	2010	married/in a civil partnership	3	10 families	someone I didn’t know	TV programme "The Great Sperm Crisis"	Easy	Very easy	Always	Never	Always	N/A	Always	Never	Mostly		Yes	No	Yes	No	No	Always	Always	Always	Mostly	Always	Always	N/A	N/A	N/A	N/A	Always	Yes	Neither good nor bad
Male	1												N/A																N/A	N/A	N/A	N/A		Yes
Male	10	2011	single	0	10 families	someone I didn’t know	clinic advert, word of mouth, HFEA	Very easy	Very easy	Always	Never	Always	N/A	Always	Always	Always	The clinic's donor coordinator	Yes	Yes	Yes	No	Yes	Mostly	Always	Mostly	Always	Always	Always	N/A	N/A	N/A	N/A	Mostly		Neither good nor bad
Male	10	2010	single	0	10 families	someone I didn’t know	NGDT website or helpline	Very easy	Easy	Always	Mostly	Always	N/A	Mostly	Mostly	Always	The clinic's donor coordinator	Yes	Yes	Yes	No	Yes	Always	Always	Always	Always	Always	Always	N/A	N/A	N/A	N/A	Mostly	Not enough time has elapsed yet	Good
Male	1	2010	single	0	10 families	someone I didn’t know	While donating blood	Very easy	Very easy	Always	Sometimes	Mostly	N/A	Always	Mostly	Always	clinic made it compulsory	Yes	Yes	No	No	Yes	Mostly	Always	Mostly	Sometimes	Mostly	Mostly	N/A	N/A	N/A	N/A	Mostly	Not enough time has elapsed yet	Good
Male	1	2011	in a relationship	0	10 families	someone I didn’t know	NGDT website or helpline	Easy	Easy	Mostly	Sometimes	Always	N/A	Mostly	Always	Mostly	Not encouraged	No	No	No	No	Yes	Mostly	Always	Always	Always	Always	Always	N/A	N/A	N/A	N/A	Mostly	No	Good
Male	2	2011	in a relationship	2	10 families	someone I didn’t know	NGDT website or helpline	Easy	Easy	Always	Always	Always	N/A	Always	Always	Always	Can not recall	Can't recall	Can't recall	Yes	Yes	Can't recall	Mostly	Always	Always	Always	Always	Always	N/A	N/A	N/A	N/A	Always	Not enough time has elapsed yet	Very good
Male	1	2011	married/in a civil partnership	0	10 families	someone I didn’t know	clinic advert	Difficult	Easy	Always	Always	Always	N/A	Always	Mostly	Always	The clinic's donor coordinator	Yes	Yes	Yes	Yes	No	Always	Mostly	Always	Sometimes	Always	Always	N/A	N/A	N/A	N/A	Always	Not enough time has elapsed yet	Neither good nor bad
Male	3	2011	single	0	3 families	to someone I know		Very easy	Very easy				N/A																N/A	N/A	N/A	N/A		Not enough time has elapsed yet
Male													N/A																N/A	N/A	N/A	N/A
Male	1	2002-2005	single	3	10 families	someone I didn’t know	magazine or newspaper article	Easy	Easy	Mostly	Mostly	Sometimes	N/A	Always	Mostly	Mostly	Not encouraged	Can't recall	No	Can't recall	No	No	Mostly	Mostly	Always	Always	Always	Mostly	N/A	N/A	N/A	N/A	Never		Poor
Male	1	2011	single	0	10 families	someone I didn’t know	News - when the anonymity laws were lifted	Easy	Easy	Mostly	Always	Always	N/A	Always	Mostly	Mostly	Can not recall	Can't recall	No	Yes	Yes	No	Mostly	Always	Always	Always	Always	Always	N/A	N/A	N/A	N/A	Mostly	Yes	Good
Male	1	2010	single		10 families	someone I didn’t know	I wanted to donate and researched it	Very easy	Very easy	Always	Always	Mostly	N/A	Always	Always	Always	The NGDT	Yes	No	Yes	Yes	Yes	Always	Always	Always	Mostly	Always	Always	N/A	N/A	N/A	N/A	Always	Not enough time has elapsed yet	Very good
Male	1	2011	in a relationship			someone I didn’t know	magazine or newspaper article	Easy	Easy	Always	Always	Always	N/A	Always	Always	Always													N/A	N/A	N/A	N/A		Not enough time has elapsed yet
Male	10	2010	married/in a civil partnership	9	10 families	someone I didn’t know	TV Program	Easy	Easy	Mostly	Never	Always	N/A	Always	Never	Sometimes	Not encouraged	Yes	No	Yes	No	No	Mostly	Always	Always	Always	Always	Always	N/A	N/A	N/A	N/A	Always		Very poor
Male	6	2011	married/in a civil partnership	3	3 families	someone I didn’t know	clinic advert, word of mouth	Easy	Easy	Always	Always	Always	N/A	Always	Always	Always	Friends or family, The clinic's nursing staff	Yes	Yes	Yes	Yes		Always	Always	Mostly	Mostly	Mostly	Mostly	N/A	N/A	N/A	N/A	Always	Yes	Very good
Male	1	2008	married/in a civil partnership	2	10 families	someone I didn’t know	NGDT website or helpline, HFEA	Difficult	Easy	Always	Mostly	Always	N/A	Always	Mostly	Always	The clinic's donor coordinator	Yes	Yes	Yes	No	No	Mostly	Always	Always	Always	Never	Always	N/A	N/A	N/A	N/A	Always	Yes	Very good
Male	6	2011	single	0	10 families	someone I didn’t know	NGDT website or helpline	Easy	Easy	Mostly	Always	Sometimes	N/A	Mostly	Sometimes	Always	The clinic's donor coordinator	Yes	Yes	Yes	No	Yes	Always	Always	Mostly	Always	Always	Always	N/A	N/A	N/A	N/A	Sometimes	Yes	Very good
Female	2	2011	in a relationship	3	I don’t know	to someone I know	word of mouth	Very easy	Very easy	Always	Always	Always	Always	Always	Always	Always	Do not recall		Can't recall	Yes	Yes	Yes	Always	Always	N/A	N/A	N/A	N/A	Always	Always	Always	Always	Always	Yes	Very good
Female	1	2012	married/in a civil partnership	0	I don’t know	someone I didn’t know	magazine or newspaper article, Altrui campaign	Very easy	Very easy	Always	Always	Always	Always	Always	Always	Always	The clinic's donor coordinator	Yes	Yes	Yes	No	No	Always	Always	N/A	N/A	N/A	N/A	Always	Always	Always	Always	Always	No	Very good
Female	1	2012	single	0	1 family	someone I didn’t know	clinic advert	Very easy	Very easy	Always	Always	Always	Always	Always	Always	Always	The clinic's donor coordinator	Yes	Yes	Yes	Yes	Yes	Always	Always	N/A	N/A	N/A	N/A	Always	Always	Always	Always	Always	Not enough time has elapsed yet	Very good
Female	3	2010	married/in a civil partnership	2	1 family	to someone I know	I can't remember now.	Very easy	Very easy	Always	Mostly	Always	Always	Always	Mostly	Always	The clinic's donor coordinator	Yes	Yes	Yes	No	Yes	Sometimes	Always	N/A	N/A	N/A	N/A	Always	Mostly	Always	Always	Never	Known donation	Very good
Female	1	2012	married/in a civil partnership	2	1 family	to someone I know	friends or family needing a donor	Very easy	Very easy	Always	Never	Always	Never	Always	Always	Always	The clinic's donor coordinator	Yes	Yes	Can't recall	Can't recall	Yes	Always	Always	N/A	N/A	N/A	N/A	Never	Always	Always	Always		Known donation	Very good
Female	3	2009	in a relationship	3	I don’t know	someone I didn’t know	magazine or newspaper article	Very easy	Very easy	Always	Mostly	Always	Mostly	Always	Always	Always	The clinic's donor coordinator	Yes	Yes	Yes	No	Yes	Always	Always	N/A	N/A	N/A	N/A	Always	Always	Always	Always	Always	Yes	Very good
Female	3	2009	married/in a civil partnership	2	1 family	to someone I know	i rang the hospital	Easy	Easy	Always	Always	Always	Always	Always	Always	Always	The clinic's donor coordinator	Yes	Yes	Yes	Yes	Can't recall	Mostly	Always	N/A	N/A	N/A	N/A	Always	Always	Always	Always	Always	Known donation	Very good
Female	1	2012	married/in a civil partnership	2	1 family	someone I didn’t know	Altrui stall at Vitality show in 2011	Very easy	Easy	Always	Always	Sometimes	Mostly	Always	Mostly	Always	The clinic's nursing staff	Yes	Yes	Can't recall	Can't recall	Yes	Mostly	Always	N/A	N/A	N/A	N/A	Always	Always	Always	Always	Always	Not enough time has elapsed yet	Very good
Female	1	2011	single	0	1 family	someone I didn’t know	Altrui Ltd	Very easy	Very easy	Always	Always	Always	Always	Always	Mostly	Always	The clinic's donor coordinator	Yes	Yes	Yes	Yes	No	Mostly	Mostly	N/A	N/A	N/A	N/A	Always	Always	Always	Always	Always	No	Very good
Female	1	2012	married/in a civil partnership	2	I don’t know	someone I didn’t know	Friend who had done egg sharing.	Easy	Easy	Always	Mostly	Always	Sometimes	Always	Mostly	Always	The clinic's donor coordinator	Yes	Yes	Can't recall	No	Yes	Mostly	Always	N/A	N/A	N/A	N/A	Always	Always	Always	Always	Always	Not enough time has elapsed yet	Very good
Female	1	2012	married/in a civil partnership	3	I don’t know	someone I didn’t know	Google search	Easy	Easy																N/A	N/A	N/A	N/A
Female	1	2012	single	2	I don’t know	someone I didn’t know	magazine or newspaper article	Very easy	Very easy	Always	Always	Always	Always	Always	Mostly	Always	The clinic's donor coordinator	Yes	Yes	Yes	Yes	Yes	Always	Always	N/A	N/A	N/A	N/A	Always	Always	Always	Always	Always	Not enough time has elapsed yet	Very good
Female	1	2012	married/in a civil partnership	2	1 family	to someone I know	word of mouth	Easy	Easy	Always	Always	Always	Always	Always	Always	Always	The clinic's donor coordinator	Yes	Yes	Yes	Yes	Yes	Mostly	Always	N/A	N/A	N/A	N/A	Always	Always	Always	Always	Mostly	Known donation	Good
Female	1	2012	in a relationship	0	1 family	someone I didn’t know	NGDT website or helpline	Very easy	Very easy	Always	Always	Always	Always	Always	Always	Always	The NGDT	Yes	Yes	Yes	Yes	Yes	Always	Always	N/A	N/A	N/A	N/A	Always	Always	Always	Always	Always	Not enough time has elapsed yet	Very good
Female	1	2011	married/in a civil partnership	2		someone I didn’t know	NGDT website or helpline	Easy	Difficult	Always	Mostly	Always	Always	Always	Sometimes	Sometimes	The clinic's nursing staff	Yes	Yes	Yes	Yes	Yes	Always	Mostly	N/A	N/A	N/A	N/A	Always	Sometimes	Sometimes	Mostly		Not enough time has elapsed yet	Neither good nor bad
Female	2	2011	married/in a civil partnership	4	2 families	someone I didn’t know	media	Easy	Easy	Always	Never	Always	Always	Always	Always	Always	The clinic's nursing staff	Yes		Yes	Yes	Yes	Always	Always	N/A	N/A	N/A	N/A	Always	Always	Mostly	Always	Always	Not enough time has elapsed yet	Very good
Female	1	2012	married/in a civil partnership	3	I chose not to ask	someone I didn’t know	NGDT facebook gave me advice	Very easy	Very easy	Always	Mostly	Always	Always	Always	Always	Always	The NGDT	Yes		Yes	Yes	Yes		Always	N/A	N/A	N/A	N/A					Mostly	Not enough time has elapsed yet	Very good
Female	2	2012	married/in a civil partnership	0	I don’t know	someone I didn’t know	word of mouth	Very easy	Very easy	Always	Always	Always	Always	Always	Always	Always	The clinic's donor coordinator	Yes	Yes	Yes	No	No	Mostly	Always	N/A	N/A	N/A	N/A	Always	Always	Always		Always	No	Very good
Female	1	2012	married/in a civil partnership	0	1 family	someone I didn’t know	magazine or newspaper article	Easy	Easy																N/A	N/A	N/A	N/A
Female	1	2012	married/in a civil partnership	3	1 family	to someone I know	friends or family needing a donor	Very easy	Very easy	Always	Never	Sometimes	Sometimes	Always	Mostly	Always	The clinic's nursing staff	Yes	Yes	Can't recall	Can't recall	No	Always	Always	N/A	N/A	N/A	N/A	Always	Always	Always	Mostly	Always	Known donation	Very good
Female	1	2011	married/in a civil partnership	5	I don’t know	someone I didn’t know	clinic advert	Very easy	Very easy	Always	Always	Never	Never	Always	Always	Always	The clinic's nursing staff	Yes	Yes	Yes	Can't recall	Can't recall	Mostly	Always	N/A	N/A	N/A	N/A	Always	Always	Always	Always	Mostly	Yes	Good
Female	1	2012	married/in a civil partnership	0	I don’t know	someone I didn’t know	clinic advert	Easy	Easy	Always	Mostly	Never	Never	Mostly	Always	Always									N/A	N/A	N/A	N/A
Female	1	2012	in a relationship	0	1 family	someone I didn’t know	NGDT website or helpline	Easy	Difficult	Sometimes	Never	Mostly	Sometimes	Sometimes	Mostly	Sometimes	The clinic's donor coordinator	Yes	Yes	Yes	Yes	Yes	Sometimes	Sometimes	N/A	N/A	N/A	N/A	Mostly	Always	Always	Never	Never	No	Poor
Female	1	2011	married/in a civil partnership	1	1 family	someone I didn’t know	clinic advert	Very easy	Very easy	Mostly	Mostly	Mostly	Mostly	Always	Mostly	Always	The clinic's donor coordinator	Yes		Yes	Yes	Yes	Mostly	Always	N/A	N/A	N/A	N/A	Always	Always	Always	Always	Mostly	No	Very good
Female	1	2008	in a relationship	0	2 families	someone I didn’t know	magazine or newspaper article	Easy	Difficult	Always	Never	Mostly	Mostly	Always	Mostly	Always		Yes	Yes	Yes	Can't recall	Can't recall	Sometimes	Always	N/A	N/A	N/A	N/A	Always	Sometimes	Never	Mostly	Mostly	Yes	Good
Female																									N/A	N/A	N/A	N/A
Female	1	2012	married/in a civil partnership	0	I don’t know	someone I didn’t know																			N/A	N/A	N/A	N/A
Female	1	2012	married/in a civil partnership	2	1 family	someone I didn’t know	tv program	Very easy	Easy																N/A	N/A	N/A	N/A
Female	2	2011	married/in a civil partnership	2	3 families	someone I didn’t know	clinic advert	Easy	Very easy	Always	Mostly	Always	Always	Always	Always	Always	The clinic's donor coordinator	Yes	Yes	Yes	No	Yes	Mostly	Always	N/A	N/A	N/A	N/A	Always	Always	Always	Always	Always	Yes	Very good
Female	1	2011	in a relationship	2	3 families	someone I didn’t know	HFEA	Easy	Easy	Always	Always	Always	Always	Always	Mostly	Always	The clinic's nursing staff	Yes	Yes	Yes	Can't recall	Can't recall	Always	Always	N/A	N/A	N/A	N/A	Mostly	Always	Always	Always	Always	Not enough time has elapsed yet	Good
Female	1	2011	married/in a civil partnership	2	1 family	someone I didn’t know	friends or family needing a donor	Easy	Very easy	Always	Sometimes	Always	Mostly	Always	Mostly	Always	The clinic's nursing staff	Yes	No	Yes	No	Yes	Always	Always	N/A	N/A	N/A	N/A	Always	Always	Always	Always	Always	Yes	Very good
Female	1	2011	in a relationship	0	1 family	someone I didn’t know	NGDT website or helpline	Easy	Very easy	Sometimes	Always	Always	Mostly	Always	Always	Always	The clinic's donor coordinator	Yes	Yes	Yes	No	Yes	Always	Always	N/A	N/A	N/A	N/A	Always	Always	Always	Always	Always	Yes	Very good
Female	2	2011	married/in a civil partnership	2	2 families	someone I didn’t know	I needed ICSI myselft so was well aware of the need for donors	Very easy	Very easy	Always	Mostly	Always	Sometimes	Always	Sometimes	Mostly	The clinic's donor coordinator	Yes	Yes	Yes	Yes	Yes	Mostly	Always	N/A	N/A	N/A	N/A	Always	Always	Always	Always	Mostly	Yes	Good
Female	1	2010	in a relationship	0	1 family	someone I didn’t know	magazine or newspaper article	Difficult	Easy	Always	Always	Always	Always	Always	Always	Always	Do not recall	Can't recall	Yes	Yes	Can't recall	Yes	Always	Always	N/A	N/A	N/A	N/A	Always	Always	Always	Always	Always	Yes	Very good
Female	1	2009	married/in a civil partnership	0	1 family	someone I didn’t know	clinic advert	Easy	Easy	Mostly	Mostly	Mostly	Never	Sometimes	Mostly	Always	Other donors	No	No	Yes	No	No	Mostly	Always	N/A	N/A	N/A	N/A	Mostly	Always	Always	Mostly	Mostly	No	Neither good nor bad
Female	1	2011	married/in a civil partnership	1	I don’t know	someone I didn’t know	NGDT website or helpline	Easy	Easy	Always	Mostly	Always	Always	Always	Always	Always	The clinic's donor coordinator	Yes	Yes	Yes	No	Yes	Mostly	Always	N/A	N/A	N/A	N/A	Always	Always	Always	Always	Mostly	Yes	Very good
Female	1	2011	married/in a civil partnership	3	2 families	someone I didn’t know	friends or family needing a donor	Very easy	Very easy	Always	Always	Always	Never	Always	Always	Always	The clinic's donor coordinator	Yes	Yes	Yes	No	No	Mostly	Mostly	N/A	N/A	N/A	N/A	Mostly	Mostly	Always	Sometimes		Yes	Good
Female	1	2011	married/in a civil partnership	2	2 families	someone I didn’t know	magazine or newspaper article	Easy	Easy	Always	Mostly	Always	Sometimes	Always	Mostly	Always	Do not recall	Yes	Yes	Yes	No	Can't recall	Mostly	Always	N/A	N/A	N/A	N/A	Always	Always	Always	Always	Sometimes	Yes	Good
Female	1	2012	married/in a civil partnership	2	1 family	someone I didn’t know	Altrui on Facebook	Very easy	Easy	Always	Always	Always	Always	Always	Always	Always									N/A	N/A	N/A	N/A
Female	1	2006	married/in a civil partnership	2	1 family	someone I didn’t know	NGDT website or helpline	Easy	Easy	Always	Always	Never	Never	Always	Always	Always	The clinic's donor coordinator	Yes	Yes	Yes	No	Yes	Mostly	Always	N/A	N/A	N/A	N/A	Always	Always	Always	Always	Always		Very good
Female	1	2011	married/in a civil partnership	2	2 families	someone I didn’t know	NGDT website or helpline	Very easy	Very easy	Always	Always	Always	Always	Always	Always	Always	The clinic's donor coordinator	Yes	Yes	Yes	Can't recall	Yes	Always	Always	N/A	N/A	N/A	N/A	Always	Always	Always	Always	Always	Not enough time has elapsed yet	Very good
Female	2	2011	married/in a civil partnership	1	I don’t know	someone I didn’t know	NGDT website or helpline	Very easy	Easy	Always	Always	Always	Always	Always	Always	Mostly									N/A	N/A	N/A	N/A
Female	3	2008	in a relationship	3	2 families	someone I didn’t know	magazine or newspaper article	Very easy	Very easy	Always	Mostly	Always	Always	Always	Always	Always	The clinic's donor coordinator	Yes	Yes	Yes	Can't recall	Yes	Always	Always	N/A	N/A	N/A	N/A	Always	Always	Always	Always	Always	Yes	Very good
Female	1	2001 or earlier	married/in a civil partnership	2	1 family	someone I didn’t know	working in IVF unit as a nurse	Very easy	Very easy	Always	Always	Always	Always	Always	Always	Always	The clinic's nursing staff	Yes	Yes	Yes	Yes	Yes	Always	Always	N/A	N/A	N/A	N/A	Always	Mostly	Mostly	Always	Always	Yes	Good
Female	1	2011	single	1	1 family	someone I didn’t know	HFEA	Easy	Easy	Always	Always	Always	Always	Always	Always	Always	The clinic's donor coordinator	Yes	Yes	Yes	No	Yes	Always	Always	N/A	N/A	N/A	N/A	Always	Always	Always	Always	Always	Not enough time has elapsed yet	Very good
Female								Very easy	Easy																N/A	N/A	N/A	N/A
Female	1	2011	married/in a civil partnership	2	1 family	to someone I know	magazine or newspaper article	Easy	Easy	Always	Sometimes	Always	Sometimes	Always	Always	Always	The clinic's donor coordinator		Yes	Yes	No	No	Always	Always	N/A	N/A	N/A	N/A	Always	Always	Always	Always	Always	Known donation	Very good
Female	1	2011	married/in a civil partnership	2	1 family	someone I didn’t know	Altrui advert in the Guardian	Easy	Easy	Mostly	Sometimes	Sometimes	Sometimes	Mostly	Sometimes	Sometimes	The clinic's donor coordinator	Yes	Yes	No	No	No	Sometimes	Sometimes	N/A	N/A	N/A	N/A	Sometimes	Mostly	Mostly	Mostly	Sometimes	Not enough time has elapsed yet	Very poor
Female	2	2002-2005	married/in a civil partnership	0	I don’t know	someone I didn’t know	While going through ivf	Easy	Easy	Always				Always	Always	Always		Yes	No	Can't recall		Can't recall	Mostly	Always	N/A	N/A	N/A	N/A	Always	Always	Always	Always	Always	No	Very good
Female	4	2011	in a relationship	0	I don’t know	for research	NGDT website or helpline	Very easy																	N/A	N/A	N/A	N/A
Female	1	2011	married/in a civil partnership	2	1 family	someone I didn’t know	magazine or newspaper article	Easy	Very easy	Always	Always	Always	Always	Always	Always	Always	The clinic's donor coordinator	Yes	Yes	Yes	No	Yes	Mostly	Always	N/A	N/A	N/A	N/A	Always	Always	Always	Always	Always	Yes	Very good
Female			single	0	I don’t know	to someone I know	magazine or newspaper article, Kartini Magazine of Indonesia	Difficult	Very difficult	Always	Always	Always	Always	Always	Always	Always	Not suggested	Yes	No	Yes	Yes				N/A	N/A	N/A	N/A
Female	1	2011	in a relationship	0	I don’t know	someone I didn’t know	Via my consultant	Very easy	Very easy	Always	Always	Mostly	Mostly	Always	Always	Mostly	The clinic's nursing staff	Yes	Yes	Yes	No	Can't recall	Mostly	Always	N/A	N/A	N/A	N/A	Always	Mostly	Mostly	Sometimes	Always	Not enough time has elapsed yet	Poor
Female	1	2010	single	0	1 family	to someone I know	friends or family needing a donor	Easy	Very easy	Always	Always	Always	Never	Never	Always	Mostly	The clinic's nursing staff	Yes	Yes			No	Sometimes	Always	N/A	N/A	N/A	N/A	Always	Always	Always	Mostly
Female	1	2011	single	3	2 families	someone I didn’t know	NGDT website or helpline	Very easy	Very easy	Always	Sometimes	Sometimes	Always	Always	Always	Always	The clinic's donor coordinator	Yes	Yes	Yes	Yes	Yes	Always	Always	N/A	N/A	N/A	N/A	Always	Always	Always	Always	Always	Not enough time has elapsed yet	Very good
Female	1	2011	in a relationship	0	1 family	someone I didn’t know	clinic advert	Difficult	Very easy	Mostly	Mostly	Mostly	Never	Mostly	Never		The clinic's donor coordinator	Yes	Yes	Yes	No	No	Always	Sometimes	N/A	N/A	N/A	N/A	Mostly	Never	Mostly	Never	Never	Yes	Neither good nor bad
Female	1	2010	in a relationship	1	1 family	someone I didn’t know	clinic advert, word of mouth	Easy	Very easy	Mostly	Mostly	Mostly	Never	Sometimes	Mostly	Mostly	The clinic's nursing staff	Yes	Yes	Can't recall	No	No	Sometimes	Mostly	N/A	N/A	N/A	N/A	Mostly	Mostly	Mostly	Sometimes	Mostly	No	Good
Female	1	2011	married/in a civil partnership	0	1 family	someone I didn’t know	clinic advert	Very easy	Very easy	Always	Always	Mostly	Never	Always	Always	Always	The clinic's donor coordinator	Yes	Yes	Yes	No	Yes	Always	Always	N/A	N/A	N/A	N/A	Always	Always	Always	Always	Always	Yes	Very good
Female	1	2011	in a relationship	0	1 family	someone I didn’t know	word of mouth	Very easy	Very easy	Always	Always	Always	Always	Always	Always	Always	The clinic's donor coordinator	Yes	Yes	Yes	Yes	Yes	Always	Always	N/A	N/A	N/A	N/A	Always	Always	Always	Always	Always	Not enough time has elapsed yet	Very good
Female	2	2010	in a relationship	0	1 family	someone I didn’t know	clinic advert	Easy	Easy	Mostly	Mostly	Sometimes	Never	Mostly	Always	Always	The clinic's donor coordinator	Yes	No	Yes	No	Yes	Mostly	Always	N/A	N/A	N/A	N/A	Always	Always	Always	Mostly	Always	Yes	Good
Female	5	2011	single	0	1 family	to someone I know	NGDT website or helpline, magazine or newspaper article	Easy	Difficult	Mostly	Mostly	Mostly	Mostly	Always	Sometimes	Sometimes	The clinic's donor coordinator	Yes	Yes	No	No	No	Mostly	Mostly	N/A	N/A	N/A	N/A	Mostly	Always	Always	Mostly	Sometimes	Known donation	Good
Female	1	2011	married/in a civil partnership	2	1 family	someone I didn’t know	NGDT website or helpline, Altrui agency and Alison Bagshawe	Easy	Easy	Sometimes	Sometimes		Never	Always	Mostly	Always	The clinic's donor coordinator	Yes	Yes	No	Yes	Yes	Mostly	Mostly	N/A	N/A	N/A	N/A	Always	Mostly	Always	Mostly	Mostly	Yes	Good
Female	2	2011	in a relationship	1	2 families	someone I didn’t know	clinic advert, Friend who had donated previously & donor advert in GP surgery	Very easy	Very easy	Always	Sometimes	Never	Never	Always	Always	Mostly	The clinic's donor coordinator	Yes	Yes	Yes	No	Yes	Mostly	Always	N/A	N/A	N/A	N/A	Always	Mostly	Always	Always	Mostly	Yes	Very good
Female																									N/A	N/A	N/A	N/A
Female	1	2011	married/in a civil partnership	0	1 family	someone I didn’t know	Doctor	Very easy	Very easy	Always	Always	Always	Always	Always	Always	Always	The clinic's nursing staff	Yes	Yes	Yes	Yes	Yes	Mostly	Always	N/A	N/A	N/A	N/A	Always	Always	Always	Always	Always	Not enough time has elapsed yet	Very good
Female	1	2009	single	0	3 families	someone I didn’t know	friends or family needing a donor	Easy	Easy	Always	Sometimes	Always	Sometimes	Sometimes	Never	Always	The clinic's donor coordinator	Yes	Yes	Can't recall	No	Yes	Sometimes	Mostly	N/A	N/A	N/A	N/A	Always	Mostly	Never	Sometimes	Mostly	No	Neither good nor bad
Female	2	2012	married/in a civil partnership	2	1 family	to someone I know	word of mouth	Easy	Easy	Mostly	Never	Never	Never	Always	Mostly	Sometimes	The clinic's donor coordinator	No	No	Can't recall	No	Yes	Always	Mostly	N/A	N/A	N/A	N/A	Sometimes	Always	Always	Never	Always	No	Neither good nor bad
Female	2	2010	married/in a civil partnership	2	1 family	someone I didn’t know	I previously donated	Very easy	Very easy	Always	Always	Always	Always	Always	Always	Always	The clinic's donor coordinator	Yes	Yes	Yes	Yes	Yes	Mostly	Always	N/A	N/A	N/A	N/A	Always	Always	Always	Always	Always	Yes	Very good
Female	1	2011	in a relationship	0	1 family	to someone I know	friends or family needing a donor	Easy	Very easy	Mostly	Never	Sometimes	Mostly	Always	Mostly	Mostly	The clinic's donor coordinator	Yes	Yes	Yes	Yes	No	Sometimes	Mostly	N/A	N/A	N/A	N/A	Always	Mostly	Always	Sometimes	Always	Known donation	Good
Female	1	2010	married/in a civil partnership	2	I don’t know	someone I didn’t know	magazine or newspaper article	Easy	Easy	Mostly	Sometimes	Never	Always	Always	Mostly	Sometimes	The clinic's donor coordinator	Yes	Yes	Yes	No	Yes	Always	Sometimes	N/A	N/A	N/A	N/A	Always	Never	Never	Never	Sometimes	Yes	Poor
Female	2	2010	in a relationship	1	1 family	someone I didn’t know	clinic advert, NGDT website or helpline, magazine or newspaper article, word of mouth	Very easy	Very easy	Mostly	Mostly	Mostly	Mostly	Mostly	Mostly	Mostly	The clinic's donor coordinator	Yes	Yes	No		Can't recall	Mostly	Mostly	N/A	N/A	N/A	N/A	Mostly	Sometimes	Sometimes	Mostly	Mostly	Yes	Neither good nor bad
